# Supplementary material for: Isolation and Characterization of Two Klebsiella pneumoniae Phages Encoding Divergent Depolymerases
Source: Int J Mol Sci. 2020 Apr 30;21(9):3160. doi: 10.3390/ijms21093160 (PMC7246685; doi:10.3390/ijms21093160)
Supplement: Supplementary file 1 [file ijms-21-03160-s001.zip]

Archive with 4 entries (3 files):
- ijms-768073-for publication-supplementary/
- ijms-768073-for publication-supplementary/Table S1 final revised.docx
- ijms-768073-for publication-supplementary/Table S2 final revised.docx
- ijms-768073-for publication-supplementary/Table S3 final revised.docx
